# Supplementary material for: Unlocking history through automated virtual unfolding of sealed documents imaged by X-ray microtomography
Source: Nat Commun. 2021 Mar 2;12:1184. doi: 10.1038/s41467-021-21326-w (PMC7925573; doi:10.1038/s41467-021-21326-w)
Supplement: Supplementary file 5 — Supplementary Data [file 41467_2021_21326_MOESM5_ESM.zip]

Archive with 2 entries (2 files):
- 248751_3_supp_5110818_qk9qwd.pdf
- 248751_3_supp_5110867_qk9r2l.pdf
